# Supplementary material for: E. fischeriana Root Compound Dpo Activates Antiviral Innate Immunity
Source: Front Cell Infect Microbiol. 2017 Oct 26;7:456. doi: 10.3389/fcimb.2017.00456 (PMC5662903; doi:10.3389/fcimb.2017.00456)
Supplement: Supplementary file 1 [file Table1.XLSX]

## Sheet: Sheet1
gene	primers
>NM_028261.1 Mus musculus transmembrane protein 173 (Tmem173), transcript variant 1, mRNA	GGAACACCGGTCTAGGAAGC
	CAAGTGTCCGGCAGAAGAGT
>NM_173386.5 Mus musculus Mab-21 domain containing 1 (Mb21d1), transcript variant 1, mRNA	GGAAGTCCCCAGGATTGAGC
	TGACTCAGCGGATTTCCTCG
>NM_008390.2 Mus musculus interferon regulatory factor 1 (Irf1), transcript variant 1, mRNA	ATCTCGGGCATCTTTCGCTT
	TGCATCTCTAGCCAGGGTCT
>NM_001164598.1 Mus musculus interferon regulatory factor 2 binding protein 2 (Irf2bp2), mRNA	GTGGTGCCCTTAGTGATGCT
	AAGCCATGATTGAGCCGACA
>NM_178757.3 Mus musculus interferon regulatory factor 2 binding protein 1 (Irf2bp1), mRNA	TACCCGGACACAAGTTCTGC
	GGAACCCACCAGTGGACATT
>NM_001206383.1 Mus musculus mitochondrial antiviral signaling protein (Mavs), transcript variant 4, mRNA	TTTCTCTTGGATCGACTGCGG
	GATGAAGACCTCCACCCAGC
>NM_013674.2 Mus musculus interferon regulatory factor 4 (Irf4), transcript variant 1, mRNA	CAGCCCAGCAGGTTCATAACT
	GTGACTGGTCAGGGGCATAA
>NM_016849.4 Mus musculus interferon regulatory factor 3 (Irf3), transcript variant 1, mRNA	GGGACAAAACACAGCATGGC
	TGTGACAGTGTCCCTTGCTC
>NM_001252382.1 Mus musculus interferon regulatory factor 5 (Irf5), transcript variant 1, mRNA	CTCTCTGTCCAAAGCTGGCA
	ACTACATGCCACATCCAGGC
>NM_016850.3 Mus musculus interferon regulatory factor 7 (Irf7), transcript variant 1, mRNA	GGGACCTCTTGCTTCAGGTT
	AGGGTTCCTCGTAAACACGG
>NM_001301811.1 Mus musculus interferon regulatory factor 8 (Irf8), transcript variant 1, mRNA	TGTGTGGCTAAAACCAGCCC
	ATTGCTGGAAAGAGGCCTGA
>NM_001159417.1 Mus musculus interferon regulatory factor 9 (Irf9), transcript variant 1, mRNA	CCCACCTACCCCTCTAGCAA
	AAATGGCCACTCTCCACCTG
>NM_008329.2 Mus musculus interferon activated gene 204 (Ifi204), mRNA	CAGAAGTAACAGGAGAAACATCACT
	GTTGCAGAAGTCTCGCCTCT
>NM_172648.3 Mus musculus interferon activated gene 205 (Ifi205), mRNA	CAAGCAGGCCACTTCTGTTG
	TCAAGTCCTTCCAGCAGAACAA
>NM_026790.2 Mus musculus interferon, alpha-inducible protein 27 (Ifi27), transcript variant 1, mRNA	CATCATTGGATTCGGTTCCTGT
	AGAATGGTGCCAGAGACTGC
>NM_029803.3 Mus musculus interferon, alpha-inducible protein 27 like 2A (Ifi27l2a), transcript variant 1, mRNA	GCCTCCATAGCAGCCAAGAT
	GCCCCTAGGATGGCATTTGT
>NM_023065.3 Mus musculus interferon gamma inducible protein 30 (Ifi30), mRNA	AAGGAGGCAGCGTTCCTAAC
	TGGCGCACTCCATGATACTC
>NM_027320.4 Mus musculus interferon-induced protein 35 (Ifi35), mRNA	TCAAAGTGCCAACCTGGTGT
	TGGGAAAGCCAGTGTCAAGG
>NM_008330.2 Mus musculus interferon gamma inducible protein 47 (Ifi47), transcript variant 1, mRNA	TCTCTCTGCTAGGGCTCATTG
	ACCAGGGAAGCTCAGATCCAA
>NM_010501.2 Mus musculus interferon-induced protein with tetratricopeptide repeats 3 (Ifit3), mRNA	GAGATTTCTGAACTGCTCAGCC
	TCCCGGTTGACCTCACTCA
>NM_001005858.3 Mus musculus interferon-induced protein with tetratricopeptide repeats 3B (Ifit3b), mRNA	TTCCCAGCAGCACAGAAACA
	AATGGCACTTCAGCTGTGGA
>NM_008331.3 Mus musculus interferon-induced protein with tetratricopeptide repeats 1 (Ifit1), mRNA	ATGTCATTCGCTATGCAGCC
	TGTTGCTTGTAGCAGAGCCC
>NM_030694.1 Mus musculus interferon induced transmembrane protein 2 (Ifitm2), mRNA	ATTCTAGCTGCCCTGTGCTC
	GCGTAGGGTAAAGGGTCGAG
>NM_025378.2 Mus musculus interferon induced transmembrane protein 3 (Ifitm3), mRNA	TGCCTGAACATCAGCACCTT
	CAGGACCGGAAGTCGGAATC
>NM_001033632.1 Mus musculus interferon induced transmembrane protein 6 (Ifitm6), mRNA	TGCCTGGGTTTCATTGCCTA
	GTTGAAGCATGGGATTGGGC
>NM_021274.2 Mus musculus chemokine (C-X-C motif) ligand 10 (Cxcl10), mRNA	ATGACGGGCCAGTGAGAATG
	TCAACACGTGGGCAGGATAG
>NM_015783.3 Mus musculus ISG15 ubiquitin-like modifier (Isg15), mRNA	GGGGCCACAGCAACATCTAT
	AGCCAGAACTGGTCTTCGTG
>NM_020583.5 Mus musculus interferon-stimulated protein (Isg20), transcript variant 1, mRNA	GAGGAGATGGAACAGCCCAG
	GGGAGCCTGCCTGTTTTAGT
NM_001177973.1 Mus musculus interleukin-1 receptor-associated kinase 1 (Irak1), transcript variant 1, mRNA	GTGGTAAAGGGCTGCTGCTT
	GCCTGAAGCCCTTCTAGTCT
NM_022986.4 Mus musculus interleukin-1 receptor-associated kinase 1 binding protein 1 (Irak1bp1), transcript variant 1, mRNA	CGAGGCCAAGAAGAGTGTGT
	GACCTCGGCTTCCATGTGAT
NM_172161.4 Mus musculus interleukin-1 receptor-associated kinase 2 (Irak2), transcript variant 1, mRNA	TGCTACATCTACCAGCTGCC
	CACTCACTGAGCGTGTCGAT
NM_028679.3 Mus musculus interleukin-1 receptor-associated kinase 3 (Irak3), mRNA	ATTTCCGCGGTTGTGAAAGG
	CAGGTCGAAGAGCAGCAACT
NM_029926.5 Mus musculus interleukin-1 receptor-associated kinase 4 (Irak4), mRNA	ACAGCGACAACCTGTGCTTA
	GAGCAACCTTGCACCTTGTG
NM_019786.4 Mus musculus TANK-binding kinase 1 (Tbk1), mRNA	TGCTGGGGTTTTGACCAGTT
	TCTTATGCGCCGTCATGTGT
NM_010851.2 Mus musculus myeloid differentiation primary response gene 88 (Myd88), mRNA	AGGCATCACCACCCTTGATG
	CCGGATCATCTCCTGCACAA
NM_007920.4 Mus musculus E74-like factor 1 (Elf1), transcript variant 1, mRNA	CATCCCGCGGTCCTCAC
	GATCGAGCCTCTCGGCTG
NM_023502.2 Mus musculus E74-like factor 2 (Elf2), transcript variant 1, mRNA	TTTGTCTCGTCCTGTGGTGC
	GAGTCCCTTGCCCTTCCCTC
NM_019680.2 Mus musculus E74-like factor 4 (ets domain transcription factor) (Elf4), mRN	GAAGGCCGCTTAAAGTGCAG
	CTCAAGATTGCATGCTGGGC
NM_009422.3 Mus musculus TNF receptor-associated factor 2 (Traf2), transcript variant 2, mRNA	CTCCTGGGGACCAGGTTAGA
	CAGGCAGAAGGAGCAGTAGC
NM_011632.3 Mus musculus TNF receptor-associated factor 3 (Traf3), transcript variant 1, mRNA	TGGAAGCTTCTCCCTCCCTT
	ATCAGGCTGCAGCTTTAGGG
NM_009421.4 Mus musculus TNF receptor-associated factor 1 (Traf1), transcript variant 1, mRNA	GCGCACAGTGTGAGAAGAGA
	CCCTATGTCACACGGTCTTCA
NM_028718.2 Mus musculus TRAF3 interacting protein 1 (Traf3ip1), mRNA	ATTCACTGGAAGGTGACTCC
	GAGGGAAGCTCACTGGGAAC
NM_134000.3 Mus musculus TRAF3 interacting protein 2 (Traf3ip2), mRNA	GGTCAGATGCTCTGTGTCCTTA
	ATATGCCCACCTCCACTGAG
NM_153137.4 Mus musculus TRAF3 interacting protein 3 (Traf3ip3), mRNA	GCTGCTGTGCGAAAATAACG
	GGAGAGCCTTCAGCCCTTTC
NM_009423.4 Mus musculus TNF receptor associated factor 4 (Traf4), mRNA	TTAGGCTTGGCTATCCGCTG
	AGTGGCCCTGTAGATGACGA
D78141.1 Mus musculus mRNA for TRAF5 protein, complete cds	GAACGAGTGTCGAGGCGAAG
	CTCACCACCCTGAGTTGCTT
NM_009424.3 Mus musculus TNF receptor-associated factor 6 (Traf6), transcript variant 1, mRNA	TGAGTGTAGCCCACGAAAGC
	GAGACACCCCAGCAGCTAAG
NM_001172113.1 Mus musculus TNF receptor-associated factor 7 (Traf7), transcript variant 1, mRNA	GCAGTGGGACCAGGATGGAA
	GTGCCAGTCCCATCAGCTTTG
NM_001163470.1 Mus musculus TRAF type zinc finger domain containing 1 (Trafd1), transcript variant 1, mRNA	CCAGAAAACTTTGCGCCCTC
	GACCACCTTCACTCCTCCCA
NM_001033161.2 Mus musculus TNFRSF1A-associated via death domain (Tradd), mRNA	GAGCTGCTGGAGTGCAACTA
	GGTCCGGGTACTTAGAGGGT
NM_026166.2 Mus musculus IKBKB interacting protein (Ikbip), transcript variant 1, mRNA	CCCTGCAGGAAGCTACATCAT
	TTGTGTGAGCATCTCTTCGCT
NM_026079.3 Mus musculus inhibitor of kappa light polypeptide enhancer in B cells, kinase complex-associated protein (Ikbkap), mRNA	TCTGAAGTTGCATCGGACCC
	ACTTCCGTCAGTCCACGTTC
NM_001159774.1 Mus musculus inhibitor of kappaB kinase beta (Ikbkb), transcript variant 1, mRNA	GTGCCTGTGACAGCTTACCT
	CTCCAGTCTAGAGTCGTGAAGC
NM_019777.3 Mus musculus inhibitor of kappaB kinase epsilon (Ikbke), mRNA	CCACTTGGAGTGCAGGAAGA
	CTGCCCTAGCAGGTCATCAG
XM_006527850.2 PREDICTED: Mus musculus inhibitor of kappaB kinase gamma (Ikbkg), transcript variant X4, mRNA	GCTTCAAGTCACCCAAGGGA
	TGCTGAGCCATTGAGTGGAG
NM_008689.2 Mus musculus nuclear factor of kappa light polypeptide gene enhancer in B cells 1, p105 (Nfkb1), mRNA	GAGGTCTCTGGGGGTACCAT
	AAGGCTGCCTGGATCACTTC
AF135125.2 Mus musculus nuclear factor kappa B subunit p100 (Nfkb2) gene, alternative splice products, complete cds	AGAGATAGCCAACCTCTGGG
	CCAGTTCTGCTAAGGGACCA
NM_010907.2 Mus musculus nuclear factor of kappa light polypeptide gene enhancer in B cells inhibitor, alpha (Nfkbia), mRNA	ATCCTGACCTGGTTTCGCTC
	CTGTATCCGGGTACTTGGGC
NM_010908.5 Mus musculus nuclear factor of kappa light polypeptide gene enhancer in B cells inhibitor, beta (Nfkbib), transcript variant 1, mRNA	CAAAACCGACAACCGCCTTC
	CTCTGGAGGGTCGGGACTT
NM_008690.4 Mus musculus nuclear factor of kappa light polypeptide gene enhancer in B cells inhibitor, epsilon (Nfkbie), transcript variant 1, mRNA	CTCCGGCAAACCACTGCTA
	GACTATGCTAGCCCCAGGAC
NM_010909.4 Mus musculus nuclear factor of kappa light polypeptide gene enhancer in B cells inhibitor like 1 (Nfkbil1), mRNA	GCAGGTCTGATGAGTAACCCC
	CCGTCCTGCAGACAAGTACC
NM_030612.3 Mus musculus nuclear factor of kappa light polypeptide gene enhancer in B cells inhibitor, zeta (Nfkbiz), transcript variant 1, mRNA	GGCATTGTCGCTGCTTACAG
	ACTTCAGCATCGAGCCAACA
NM_001122952.1 Mus musculus nuclear factor I/A (Nfia), transcript variant 1, mRNA	TGAAGCTTGCTGACAGCGTA
	ACCAAGTTCTGGCCGAGATG
NM_008688.3 Mus musculus nuclear factor I/C (Nfic), transcript variant 1, mRNA	TGACTCAGTAAGTTCGGCGG
	CGATGAACGGGTGGAACTCA
NM_017373.3 Mus musculus nuclear factor, interleukin 3, regulated (Nfil3), mRNA	AGCAGAACCACGATAACCCA
	CCTACAGACCGGATGGAGGA
NM_001081982.2 Mus musculus nuclear factor I/X (Nfix), transcript variant 1, mRNA	ATGTACTCCCCGTACTGCCT
	ACCAGGTGTAGGAGAAGGCT
NM_008686.3 Mus musculus nuclear factor, erythroid derived 2,-like 1 (Nfe2l1), transcript variant 1, mRNA	GAGTGCAGTGGAAGGAGGG
	GAGGTCACAGTCTGTCGCTG
NM_010902.4 Mus musculus nuclear factor, erythroid derived 2, like 2 (Nfe2l2), transcript variant 1, mRNA	TGAAGCTCAGCTCGCATTGA
	TGCTCCAGCTCGACAATGTT
NM_001271411.1 Mus musculus Nfat activating molecule with ITAM motif 1 (Nfam1), transcript variant 1, mRNA	GAGGAAGCAGAAGGGTGTCC
	GCTTCAGGTCACTGCAGACT
XM_006531196.2 PREDICTED: Mus musculus nuclear factor of activated T cells 5 (Nfat5), transcript variant X8, mRNA	TTTGCCTCTGAAGCAGGGAG
	CCATGGAGGAAGAGGAGGGA
NM_016791.4 Mus musculus nuclear factor of activated T cells, cytoplasmic, calcineurin dependent 1 (Nfatc1), transcript variant 1, mRNA	TTCGAGTTCGATCAGAGCGG
	AGGTGACACTAGGGGACACA
NM_010899.3 Mus musculus nuclear factor of activated T cells, cytoplasmic, calcineurin dependent 2 (Nfatc2), transcript variant 1, mRNA	CAGGTGCCTTGAGCAGGAAG
	GTTCGTATAGAGTCGCGGGG
NM_010900.3 Mus musculus nuclear factor of activated T cells, cytoplasmic, calcineurin dependent 2 interacting protein (Nfatc2ip), mRNA	GGCCAATCATCTTGGGGTGT
	TAGGGTACTAGGGGTGGCAG
XM_006530753.2 PREDICTED: Mus musculus nuclear factor of activated T cells, cytoplasmic, calcineurin dependent 3 (Nfatc3), transcript variant X1, mRNA	TGTGTGACCCAGCGTCATTT
	GGCTGGTGTTCCAAGTCAGA
NM_010548.2 Mus musculus interleukin 10 (Il10), mRNA	GCTCTTGCACTACCAAAGCC
	CTGCTGATCCTCATGCCAGT
NM_008348.3 Mus musculus interleukin 10 receptor, alpha (Il10ra), transcript variant 1, mRNA	CCAGGATGTTGTCGCGTTTG
	GCAGTTCTGTCCCGTATGCAA
NM_008349.5 Mus musculus interleukin 10 receptor, beta (Il10rb), mRNA	CTTCTGGTGCCAGCTCTAGG
	GGAAAGCAGGTACCTCCCAC
NM_008357.2 Mus musculus interleukin 15 (Il15), transcript variant 1, mRNA	TTGCAGTGCATCTCCTTACGC
	CTTTCCTGACCTCTCTGAGCTGTT
NM_008358.2 Mus musculus interleukin 15 receptor, alpha chain (Il15ra), transcript variant 1, mRNA	ATCCGGGGGCTAAAGCAAAA
	CCAATTGTCCCCAGCAGTGA
NM_010551.3 Mus musculus interleukin 16 (Il16), mRNA	GGGACTATGAAAGCCACCCC
	CAGTGACCCTTCACAGGACC
NM_008359.2 Mus musculus interleukin 17 receptor A (Il17ra), mRNA	AGTTCCCAAGCCAGTTGCAG
	GCAGAATGGCGATGAGTGTG
NM_178942.1 Mus musculus interleukin 17 receptor C (Il17rc), transcript variant 1, mRNA	TTCTAGCTCGGAAGCCCCA
	CACGAGTGCTACTTGGTTAGG
NM_010554.4 Mus musculus interleukin 1 alpha (Il1a), mRNA	AGGGAGTCAACTCATTGGCG
	TGGCAGAACTGTAGTCTTCGT
NM_153511.3 Mus musculus interleukin 1 family, member 9 (Il1f9), mRNA	CCAAAGTCGGTGGGATTGGA
	TGTGGCACAGCACCCTATTT
XM_006510028.3 PREDICTED: Mus musculus interleukin 18 (Il18), transcript variant X5, mRNA	ATGCTTTCTGGACTCCTGCC
	ATTGTTCCTGGGCCAAGAGG
NM_010531.1 Mus musculus interleukin 18 binding protein (Il18bp), mRNA	AAGAACTGAGCCCCACCCTA
	CGGAGCTGTCTTCAACCCAT
NM_008362.2 Mus musculus interleukin 1 receptor, type I (Il1r1), transcript variant 1, mRNA	GTCATTCTTGTGCACGCCAG
	AACTGCCTCCTCAAGTCAGC
NM_008364.2 Mus musculus interleukin 1 receptor accessory protein (Il1rap), transcript variant 1, mRNA	CAGACGACTCCTGGTTGTCC
	CCCCGGGAGGCCATATTTTC
NM_031167.5 Mus musculus interleukin 1 receptor antagonist (Il1rn), transcript variant 1, mRNA	GGAGTGAGACGTTGGAAGGC
	TGCAGGGTCTTTTCCCAGAAG
NM_001033543.3 Mus musculus interleukin 20 receptor beta (Il20rb), mRNA	ACACCAAACAGACCAGCACA
	GGACACTGCATCCGTGAGAA
NM_145636.1 Mus musculus interleukin 27 (Il27), mRNA	CCACAGCTTTGCTGAATCTCG
	AAGTGTGGTAGCGAGGAAGC
NM_016671.3 Mus musculus interleukin 27 receptor, alpha (Il27ra), mRNA	TTCTGTCCCTGTGGGGTTTG
	AGGATCAGGAACCCTCTCCC
NM_010215.3 Mus musculus interleukin 4 induced 1 (Il4i1), mRNA	GCCCAAGAGAGCTGAAGACA
	CTTCCAGTCCAGAGAGCCTG
NM_001008700.3 Mus musculus interleukin 4 receptor, alpha (Il4ra), mRNA	AAAGCTGAAATGTGCAGGCAG
	TGCCCCATTCCCAAGTCATT
XM_017315862.1 PREDICTED: Mus musculus interleukin 3 receptor, alpha chain (Il3ra), transcript variant X3, mRNA	CAGAAGCATCGTGAAGGGGT
	CAGGATGAGCCACAGGTTGG
NM_008372.4 Mus musculus interleukin 7 receptor (Il7r), transcript variant 2, mRNA	GCCAAAAACGAGTCTGAATGTGA
	CTGGCTGTGCAGGAAGATCA
NM_026374.3 Mus musculus interleukin enhancer binding factor 2 (Ilf2), mRNA	TGTGCCCCATATCCCATTTGA
	AAAGGATGGAAGCCTGCTCA
NM_001277322.1 Mus musculus interleukin enhancer binding factor 3 (Ilf3), transcript variant 6, mRNA	CAGAGGTACTGCAGGATGCC
	TGTCTGGAAATCAGTCTTGGCT
NM_010559.3 Mus musculus interleukin 6 receptor, alpha (Il6ra), transcript variant 1, mRNA	TGAATGATGACCCCAGGCAC
	ACACCCATCCGCTCTCTACT
NM_010560.3 Mus musculus interleukin 6 signal transducer (Il6st), mRNA	AGAAGGCCAGCAGCATCATT
	TGACAGACCCAGAAACGAGC
NM_011905.3 Mus musculus toll-like receptor 2 (Tlr2), mRNA	GCATCCGAATTGCATCACCG
	GCAGAACAGCGTTTGCTGAA
M_126166.4 Mus musculus toll-like receptor 3 (Tlr3), mRNA	GCCACAGTGATAGATGGCATT
	TCTCCAGCAGAAGAGACACAAC
XM_006503854.1 PREDICTED: Mus musculus toll-like receptor 1 (Tlr1), transcript variant X4, mRNA	GGCACGTTAGCACTGAGACT
	GCTGACGGACACATCCAGAA
NM_021297.3 Mus musculus toll-like receptor 4 (Tlr4), mRNA	CCATGCATTTGGCCTTAGCC
	AGAGCACTGAACCTCCTTGC
NM_011604.3 Mus musculus toll-like receptor 6 (Tlr6), mRNA	GGTACCGTCAGTGCTGGAAA
	TATTAAGGCCAGGGCGCAAA
NM_001290755.1 Mus musculus toll-like receptor 7 (Tlr7), transcript variant 1, mRNA	TGCACTCTTCGCAGCAACTA
	ATGTCTCTTGCTGCCCCAAA
NM_031178.2 Mus musculus toll-like receptor 9 (Tlr9), mRNA	ATACTGCACCATCTCTGCGG
	AACTGCGCTCTGTGCCTTAT
NM_205820.1 Mus musculus toll-like receptor 13 (Tlr13), mRNA	TGTTTGTCACCTGCTCGGAA
	AATGCCCTCTGCATTGGTGA
NM_013693.3 Mus musculus tumor necrosis factor (Tnf), transcript variant 1, mRNA	ATGGCCTCCCTCTCATCAGT
	TTTGCTACGACGTGGGCTAC
NM_023158.6 Mus musculus chemokine (C-X-C motif) ligand 16 (Cxcl16), mRNA	CAAGACCCTAGCGCCTACAG
	TCACTGATGGAGACGAGCCT
NM_178241.4 Mus musculus chemokine (C-X-C motif) receptor 1 (Cxcr1), mRNA	CAGCTGGTGCCTCAGATCAAA
	TAATCTCCAGTGGGCAGCATT
NM_009138.3 Mus musculus chemokine (C-C motif) ligand 25 (Ccl25), transcript variant 1, mRNA	AGTTCACTGATCCCATAGGCA
	GCAGGCAAAAAGCCACAGTT
NM_011337.2 Mus musculus chemokine (C-C motif) ligand 3 (Ccl3), mRNA	GCCACATCGAGGGACTCTTC
	GATGGGGGTTGAGGAACGTG
NM_013653.3 Mus musculus chemokine (C-C motif) ligand 5 (Ccl5), mRNA	TAGTCCTAGCCAGCTTGGGG
	GAGCAGCTGAGATGCCCATT
NM_019494.1 Mus musculus chemokine (C-X-C motif) ligand 11 (Cxcl11), transcript variant 1, coding, mRNA	TGGAACATGCAGCCACGTAT
	CCACAGAAGGTAGCGTGGAG
NM_009140.2 Mus musculus chemokine (C-X-C motif) ligand 2 (Cxcl2), mRNA	GCTGTCCCTCAACGGAAGAA
	CAGGTACGATCCAGGCTTCC
NM_011331.2 Mus musculus chemokine (C-C motif) ligand 12 (Ccl12), mRNA	ACACTGGTTCCTGACTCCTCT
	ACCTGAGGACTGATGGTGGT
NM_016960.2 Mus musculus chemokine (C-C motif) ligand 20 (Ccl20), transcript variant 1, mRNA	ATCTGTGTGCGCTGATCCAA
	CTCCTTGGGCTGTGTCCAAT
NM_011333.3 Mus musculus chemokine (C-C motif) ligand 2 (Ccl2), mRNA	TGCCCTAAGGTCTTCAGCAC
	AAGGCATCACAGTCCGAGTC
NM_001048179.1 Mus musculus chemokine (C-C motif) ligand 27A (Ccl27a), transcript variant 1, mRNA	GTTTAGGCTGTGCCGACCC
	GCCCCAGTAGATCTCCTCCT
XM_011248832.1 PREDICTED: Mus musculus chemokine (C-C motif) ligand 4 (Ccl4), transcript variant X1, mRNA	CCCAGCTCTGTGCAAACCTA
	CCATTGGTGCTGAGAACCCT
NM_009139.3 Mus musculus chemokine (C-C motif) ligand 6 (Ccl6), mRNA	TTCGCCCTGCCACAATAGAG
	ATTTCACCCCAAGAGCCCAG
NM_013654.3 Mus musculus chemokine (C-C motif) ligand 7 (Ccl7), mRNA	CGCTGCTTTCAGCATCCAAG
	CTTCCCAGGGACACCGACTA
NM_021443.3 Mus musculus chemokine (C-C motif) ligand 8 (Ccl8), mRNA	GTAGACCCCACACAGAAGTGG
	GGAGAACTTCCAGCTTTGGC
NM_011338.2 Mus musculus chemokine (C-C motif) ligand 9 (Ccl9), mRNA	GCCCAGATCACACATGCAAC
	AGGACAGGCAGCAATCTGAA
